# Supplementary material for: Photosynthetic characteristics and chloroplast ultrastructure of welsh onion (Allium fistulosum L.) grown under different LED wavelengths
Source: BMC Plant Biol. 2020 Feb 17;20:78. doi: 10.1186/s12870-020-2282-0 (PMC7027053; doi:10.1186/s12870-020-2282-0)
Supplement: Supplementary file 1 — Additional file 1 Table S1. Growth and development of Welsh onions under different light conditions. Table S2. Photosynthetic parameters of Welsh onions under different light conditions and RuBPCase activity of Welsh onions under different light conditions. Table S3. Chlorophyll fluorescence parameters of Welsh onions under different light conditions. Table S4. Leaf anatomy and chloroplast ultrastructure of Welsh onions under different light conditions. [file 12870_2020_2282_MOESM1_ESM.xlsx]

## Sheet: Table S1
growth and development
												Light quality	Leaf number	Leaf area (cm2)	Plant height (cm)	Cauloid diameter (mm)	Leaf FW (g/plant)	Cauloid FW (g/plant)	Root FW (g/plant)	Shoot dry matter %	DQI
												W	4.60±0.55a	151.61±2.40a	49.80±1.26a	11.63±0.43a	19.48±0.78a	10.88±1.55a	2.32±0.10a	9.82±0.17b	0.22±0.01a
												B	4.40±0.55ab	142.60±6.16b	47.44±1.24b	9.66±0.28b	14.34±0.64b	9.04±0.22b	1.83±0.10b	10.08±0.10a	0.16±0.01b
												G	3.40±0.55c	114.15±3.40d	47.44±2.11b	8.04±0.09d	12.07±0.56c	7.49±0.19c	1.66±0.05c	9.01±0.12d	0.13±0.00d
												Y	3.80±0.45bc	99.60±4.42e	44.44±1.43c	8.29±0.27d	11.47±0.52c	7.24±0.25c	1.55±0.11c	8.97±0.24d	0.11±0.01e
												R	4.20±0.45ab	122.14±1.73c	51.00±1.91a	8.91±0.17c	13.65±0.77b	8.99±0.43b	1.85±0.07b	9.37±0.10c	0.14±0.01c
	Leaf number					AVERAGE			STDEV		P ≤ 0.05
W	4	5	5	5	4	4.6	4.6	±	0.547723	0.55	a
B	5	4	4	4	5	4.4	4.4	±	0.547723	0.55	ab
G	3	3	4	3	4	3.4	3.4	±	0.547723	0.55	c
Y	4	3	4	4	4	3.8	3.8	±	0.447214	0.45	bc
R	4	5	4	4	4	4.2	4.2	±	0.447214	0.45	ab
	Leaf area (cm2)					#DIV/0!	#DIV/0!		#DIV/0!	#DIV/0!
W	148.33	155	151.51	152.21	151.02	151.614	151.61	±	2.39627	2.4	a
B	147.84	144.29	135.68	136.54	148.66	142.602	142.6	±	6.15726	6.16	b
G	111.45	111.57	119.43	115.62	112.68	114.15	114.15	±	3.39656	3.4	d
Y	97.44	105.98	95.56	102.38	96.64	99.6	99.6	±	4.42102	4.42	e
R	124.13	119.91	122.39	120.93	123.35	122.142	122.14	±	1.72653	1.73	c
	Plant height (cm)					#DIV/0!			#DIV/0!
W	49.5	51.2	51	48.3	49	49.8	49.8	±	1.26293	1.26	a
B	48.5	46.2	48	48.5	46	47.44	47.44	±	1.24218	1.24	b
G	49.5	46.8	45.1	49.8	46	47.44	47.44	±	2.10784	2.11	b
Y	43.6	42.9	43.8	45.7	46.2	44.44	44.44	±	1.42934	1.43	c
R	52.8	47.9	52.3	51	51	51	51	±	1.90657	1.91	a
	Cauloid diameter (mm)					#DIV/0!	#DIV/0!		#DIV/0!	#DIV/0!
W	12.36	11.58	11.28	11.6	11.32	11.628	11.63	±	0.434419	0.43	a
B	9.84	9.82	9.18	9.82	9.62	9.656	9.66	±	0.280856	0.28	b
G	7.98	8	8.1	8.16	7.96	8.04	8.04	±	0.0860233	0.09	d
Y	8.3	8.62	8.02	8.5	8.02	8.292	8.29	±	0.27335	0.27	d
R	9.02	9.02	8.84	8.64	9.02	8.908	8.91	±	0.168879	0.17	c
	Leaf FW (g/plant)					#DIV/0!			#DIV/0!
W	19.24	19.42	20.7	18.55	19.51	19.484	19.48	±	0.777065	0.78	a
B	15.09	13.81	13.91	14.98	13.9	14.338	14.34	±	0.638647	0.64	b
G	12.11	11.98	11.28	12.87	12.09	12.066	12.07	±	0.564385	0.56	c
Y	11.86	10.69	11.98	11.26	11.55	11.468	11.47	±	0.517465	0.52	c
R	13.26	13.67	12.64	14	14.7	13.654	13.65	±	0.774196	0.77	b
	Cauloid FW (g/plant)					#DIV/0!	#DIV/0!		#DIV/0!	#DIV/0!
W	12.71	10.94	11.48	10.84	8.45	10.884	10.88	±	1.55072	1.55	a
B	9.2	8.87	8.76	9.08	9.28	9.038	9.04	±	0.219135	0.22	b
G	7.22	7.67	7.64	7.35	7.55	7.486	7.49	±	0.194242	0.19	c
Y	7.39	7.06	6.97	7.19	7.58	7.238	7.24	±	0.247931	0.25	c
R	9.24	9.17	8.86	8.29	9.37	8.986	8.99	±	0.431891	0.43	b
	Root FW (g/plant)					#DIV/0!	#DIV/0!		#DIV/0!	#DIV/0!
W	2.35	2.24	2.24	2.32	2.47	2.324	2.32	±	0.0950263	0.1	a
B	1.8	1.99	1.78	1.74	1.83	1.828	1.83	±	0.0962808	0.1	b
G	1.75	1.64	1.61	1.67	1.64	1.662	1.66	±	0.0535724	0.05	c
Y	1.45	1.43	1.64	1.55	1.67	1.548	1.55	±	0.108259	0.11	c
R	1.83	1.93	1.91	1.82	1.76	1.85	1.85	±	0.0696419	0.07	b
	Upper ground dry matter %					#DIV/0!	#DIV/0!		#DIV/0!	#DIV/0!
W	0.101095	0.0968379	0.0978869	0.0979925	0.0972818	0.0982189	0.1	±	0.0016749	0	b
B	0.1021	0.100088	0.0996912	0.100582	0.101381	0.100768	0.1	±	0.000975274	0	a
G	0.0915675	0.0895674	0.0909091	0.0900099	0.0885947	0.0901297	0.09	±	0.00115774	0	d
Y	0.0898701	0.0923944	0.0860158	0.0910569	0.0893884	0.0897451	0.09	±	0.00238693	0	d
R	0.0946667	0.0932574	0.0948837	0.0924181	0.0934774	0.0937407	0.09	±	0.00102665	0	c
	Root DW (g/plant)					#DIV/0!	#DIV/0!		#DIV/0!	#DIV/0!
W	0.28	0.27	0.27	0.28	0.3	0.28	0.28	±	0.0122474	0.01	a
B	0.2	0.22	0.2	0.21	0.21	0.208	0.21	±	0.0083666	0.01	b
G	0.19	0.18	0.17	0.17	0.17	0.176	0.18	±	0.00894427	0.01	d
Y	0.14	0.13	0.15	0.14	0.16	0.144	0.14	±	0.0114018	0.01	e
R	0.19	0.21	0.2	0.19	0.18	0.194	0.19	±	0.0114018	0.01	c
	Upper ground DW (g/plant)					#DIV/0!	#DIV/0!		#DIV/0!	#DIV/0!
W	3.62	3.32	3.58	3.23	3.08	3.366	3.37	±	0.230608	0.23	a
B	2.8	2.58	2.54	2.75	2.63	2.66	2.66	±	0.111131	0.11	b
G	2.04	2.02	1.97	2.09	1.97	2.018	2.02	±	0.0506952	0.05	d
Y	1.97	1.87	1.87	1.89	1.95	1.91	1.91	±	0.0469042	0.05	d
R	2.42	2.39	2.28	2.33	2.55	2.394	2.39	±	0.102616	0.1	c
	Whole plant DW					#DIV/0!	#DIV/0!		#DIV/0!	#DIV/0!
W	3.9	3.59	3.85	3.51	3.38	3.646	3.65	±	0.222778	0.22	a
B	3	2.8	2.74	2.96	2.84	2.868	2.87	±	0.109179	0.11	b
G	2.23	2.2	2.14	2.26	2.14	2.194	2.19	±	0.0536656	0.05	d
Y	2.11	2	2.02	2.03	2.11	2.054	2.05	±	0.0522494	0.05	d
R	2.61	2.6	2.48	2.52	2.73	2.588	2.59	±	0.0962808	0.1	c
	Strong seedling index					#DIV/0!	#DIV/0!		#DIV/0!	#DIV/0!
W	0.230314	0.214742	0.216529	0.223574	0.231582	0.223348	0.22	±	0.00769614	0.01	a
B	0.158488	0.1704	0.152827	0.164133	0.16411	0.161992	0.16	±	0.00663381	0.01	b
G	0.131642	0.128864	0.124737	0.122846	0.123221	0.126262	0.13	±	0.00383935	0	d
Y	0.109188	0.103298	0.112673	0.107541	0.117561	0.110052	0.11	±	0.00538331	0.01	e
R	0.140394	0.155769	0.143218	0.138721	0.137734	0.143167	0.14	±	0.00734477	0.01	c

## Sheet: Table S2
chlorophyll
	WL470.0	WL645.0	WL663.0	a	b	Carotenoid			chlorophyll a(mg∙g−1)					chlorophyll b(mg∙g−1)					carotenoid (mg∙g−1)					a+b					a/b
W	0.493	0.225	0.521	0.604437	0.271493	0.202091		W	0.604437	0.612564	0.614095	0.609266	0.606463	0.271493	0.275088	0.272333	0.271913	0.275135	0.202091	0.201043	0.200292	0.201628	0.200613	0.87593	0.887652	0.886428	0.881179	0.881598	2.22634	2.22679	2.25494	2.24067	2.20424
	0.491	0.228	0.528	0.612564	0.275088	0.201043		B	0.5369	0.539185	0.538431	0.535628	0.541752	0.232694	0.234048	0.229939	0.233161	0.222141	0.172945	0.175937	0.173068	0.175546	0.174727	0.769594	0.773233	0.76837	0.768789	0.763893	2.30732	2.30374	2.34163	2.29725	2.43878
	0.489	0.227	0.529	0.614095	0.272333	0.200292		G	0.444936	0.439848	0.443428	0.445949	0.441874	0.205056	0.206924	0.196838	0.206877	0.210566	0.146821	0.14587	0.145449	0.145863	0.146138	0.649992	0.646772	0.640266	0.652826	0.65244	2.16983	2.12565	2.25276	2.15562	2.09851
	0.492	0.226	0.525	0.609266	0.271913	0.201628		Y	0.386798	0.385267	0.39443	0.389837	0.383736	0.169385	0.17214	0.166583	0.174848	0.174895	0.124069	0.123073	0.124186	0.122944	0.123387	0.556183	0.557407	0.561013	0.564685	0.558631	2.28354	2.2381	2.36777	2.22958	2.19409
	0.49	0.227	0.523	0.606463	0.275135	0.200613		R	0.486348	0.486607	0.485076	0.485594	0.487361	0.216167	0.213879	0.216634	0.212058	0.217988	0.159794	0.158588	0.160211	0.159545	0.160147	0.702515	0.700486	0.70171	0.697652	0.705349	2.24987	2.27515	2.23915	2.28991	2.23572
B	0.422	0.196	0.462	0.5369	0.232694	0.172945
	0.429	0.197	0.464	0.539185	0.234048	0.175937		W	0.609365	0.61	a			0.273192	0.27	a			0.201133	0.2	a			0.882557	0.88	a			2.2306	2.23	b
	0.422	0.195	0.463	0.538431	0.229939	0.173068		B	0.538379	0.54	b			0.230397	0.23	b			0.174445	0.17	b			0.768776	0.77	b			2.33774	2.34	a
	0.428	0.196	0.461	0.535628	0.233161	0.175546		G	0.443207	0.44	d			0.205252	0.21	d			0.146028	0.15	d			0.648459	0.65	d			2.16047	2.16	c
	0.425	0.192	0.465	0.541752	0.222141	0.174727		Y	0.388014	0.39	e			0.17157	0.17	e			0.123532	0.12	e			0.559584	0.56	e			2.26262	2.26	b
G	0.359	0.168	0.384	0.444936	0.205056	0.146821		R	0.486197	0.49	c			0.215345	0.22	c			0.159657	0.16	c			0.701542	0.7	c			2.25796	2.26	b
	0.357	0.168	0.38	0.439848	0.206924	0.14587		W	0.00404114	0.004	±			0.00177696	0.002	±			0.00073293	0.001	±			0.00468186	0.005	±			0.0188506	0.019	±
	0.355	0.164	0.382	0.443428	0.196838	0.145449		B	0.00233372	0.002	±			0.00486356	0.005	±			0.00138417	0.001	±			0.00333701	0.003	±			0.0590435	0.059	±
	0.357	0.169	0.385	0.445949	0.206877	0.145863		G	0.00242985	0.002	±			0.00511147	0.005	±			0.00050684	0.001	±			0.00517785	0.005	±			0.0584802	0.058	±
	0.358	0.17	0.382	0.441874	0.210566	0.146138		Y	0.00423717	0.004	±			0.00359758	0.004	±			0.000568784	0.001	±			0.00336439	0.003	±			0.0668634	0.067	±
Y	0.303	0.142	0.333	0.386798	0.169385	0.124069		R	0.000889669	0.001	±			0.00235988	0.002	±			0.000656131	0.001	±			0.00281582	0.003	±			0.0236119	0.024	±
	0.301	0.143	0.332	0.385267	0.17214	0.123073
	0.303	0.142	0.339	0.39443	0.166583	0.124186		light quality	chlorophyll a(mg∙g−1)	chlorophyll a(mg∙g−1)	carotenoid (mg∙g−1)	chlorophyll a+b	chlorophyll a/b
	0.301	0.145	0.336	0.389837	0.174848	0.122944		W	0.61±0.004a	0.27±0.002a	0.20±0.001a	0.88±0.005a	2.23±0.019b
	0.302	0.144	0.331	0.383736	0.174895	0.123387		B	0.54±0.002b	0.23±0.005b	0.17±0.001b	0.77±0.003b	2.34±0.059a
R	0.39	0.18	0.419	0.486348	0.216167	0.159794		G	0.44±0.002d	0.20±0.005d	0.15±0.001d	0.65±0.005d	2.16±0.058c
	0.387	0.179	0.419	0.486607	0.213879	0.158588		Y	0.39±0.004e	0.17±0.004e	0.12±0.001e	0.56±0.003e	2.26±0.067b
	0.391	0.18	0.418	0.485076	0.216634	0.160211		R	0.49±0.001c	0.22±0.002c	0.16±0.001c	0.70±0.003c	2.26±0.024b
	0.389	0.178	0.418	0.485594	0.212058	0.159545
	0.391	0.181	0.42	0.487361	0.217988	0.160147
photosynthetic
UserDefVar	GasEx	GasEx	GasEx	GasEx
Treat	A	E	gsw	Ci		Pn					E					gs					Ci
	µmol m⁻² s⁻¹	mmol m⁻² s⁻¹	mmol m⁻² s⁻¹	µmol mol⁻¹	W	6.22094	6.50494	6.62694	6.46	6.44	2.27649	2.26457	2.26192	2.29	2.25	146.988	140.073	144.902	143.9	144.08	317.707	310.598	311.923	310.89	315.928
W	6.22094	2.27649	146.988	317.707	B	5.57314	5.49142	5.55437	5.58	5.5	2.77002	2.76364	2.68775	2.73	2.75	178.235	182.041	183.786	180.06	182.79	335.521	337.526	337.732	335.43	338.423
	6.50494	2.26457	140.073	310.598	G	3.81377	3.86095	3.93968	3.89	3.85	2.16362	2.17203	2.14349	2.18	2.14	142.455	143.476	142.101	144.08	141.59	344.393	344.166	342.858	345.89	342.27
	6.62694	2.26192	144.902	311.923	Y	3.4902	3.50932	3.50588	3.47	3.53	2.43903	2.46576	2.60356	2.56	2.44	159.526	160.911	169.817	165.87	161.06	352.231	352.301	354.09	353.26	352.71
	6.46	2.29	143.9	310.89	R	4.38618	4.43868	4.37734	4.43	4.37	1.89672	1.87126	1.99896	1.95	1.89	116.963	115.228	123.169	120.52	116.43	326.465	324.806	329.539	325.82	328.39
	6.44	2.25	144.08	315.928	W	6.45056	0.147475	a			2.2686	0.0152232	c			143.989	2.50871	c			313.409	3.2122	e
B	5.57314	2.77002	178.235	335.521	B	5.53979	0.0414246	b			2.74028	0.0331277	a			181.382	2.22749	a			336.926	1.36603	c
B	5.49142	2.76364	182.041	337.526	G	3.87088	0.0471565	d			2.15983	0.0175372	d			142.74	1.01854	c			343.915	1.41559	b
B	5.55437	2.68775	183.786	337.732	Y	3.50108	0.0224258	e			2.50167	0.0754977	b			163.437	4.29958	b			352.918	0.77257	a
	5.58	2.73	180.06	335.43	R	4.40044	0.0316205	c			1.92139	0.0523013	e			118.462	3.28736	d			327.004	1.92798	d
	5.5	2.75	182.79	338.423		Pn						E					gs					Ci
G	3.81377	2.16362	142.455	344.393	W	6.45056					W	2.2686				W	143.989				W	313.409
G	3.86095	2.17203	143.476	344.166	B	5.53979					B	2.74028				B	181.382				B	336.926
G	3.93968	2.14349	142.101	342.858	G	3.87088					G	2.15983				G	142.74				G	343.915
	3.89	2.18	144.08	345.89	Y	3.50108					Y	2.50167				Y	163.437				Y	352.918
	3.85	2.14	141.59	342.27	R	4.40044					R	1.92139				R	118.462				R	327.004
Y	3.4902	2.43903	159.526	352.231
Y	3.50932	2.46576	160.911	352.301
Y	3.50588	2.60356	169.817	354.09
	3.47	2.56	165.87	353.26
	3.53	2.44	161.06	352.71
R	4.38618	1.89672	116.963	326.465
R	4.43868	1.87126	115.228	324.806
R	4.37734	1.99896	123.169	329.539
	4.43	1.95	120.52	325.82
	4.37	1.89	116.43	328.39
RuBPCase activity
样本编号	质量（g）	A1	A2	∆A	Cpr （mg/mL）	Rubisco活力（nmol/min /mg prot）	Rubisco活力（nmol/min/g 鲜重）
W	0.1007	1.0754	1.0615	0.0139	0.642633	27.8159	177.511
	0.1015	1.0866	1.0728	0.0138	0.627264	28.2924	174.845
	0.1009	1.0926	1.0784	0.0142	0.640354	28.5173	180.983
	0.1013	1.0826	1.0686	0.014	0.638754	28.1861	177.73
	0.1005	1.0871	1.0732	0.0139	0.634747	28.1614	177.865
B	0.1008	1.0642	1.0483	0.0159	0.861149	23.7443	202.851
	0.1016	1.0738	1.0571	0.0167	0.882317	24.3407	211.38
	0.1004	1.102	1.0852	0.0168	0.861088	25.0901	215.187
	0.1006	1.0829	1.0669	0.016	0.875623	23.4987	204.533
	0.1003	1.1017	1.0848	0.0169	0.869458	24.9965	216.684
G	0.1012	1.0784	1.0611	0.0173	1.11123	20.0209	219.84
	0.1015	1.086	1.0692	0.0168	0.997939	21.6494	212.855
	0.1003	1.084	1.0673	0.0167	1.01979	21.0595	214.12
	0.1013	1.089	1.0723	0.0167	1.00533	21.3624	212.006
	1.1007	1.079	1.0621	0.0169	1.02257	21.2537	19.7451
Y	0.1005	1.0876	1.0719	0.0157	1.08228	18.6553	200.898
	0.1008	1.1081	1.0922	0.0159	1.08547	18.8374	202.851
	0.1018	1.0792	1.0641	0.0151	1.11414	17.4293	190.752
	0.1005	1.0957	1.0802	0.0155	1.09795	18.1547	198.338
	1.1002	1.0867	1.0708	0.0159	1.10008	18.5872	18.5852
R	0.1014	1.0924	1.0772	0.0152	0.824319	23.7131	192.773
	0.1007	1.0959	1.0809	0.015	0.861913	22.3805	191.559
	0.101	1.1012	1.085	0.0162	0.845837	24.6303	206.269
	0.1013	1.1037	1.0877	0.016	0.857349	23.9996	203.119
	0.1005	1.0985	1.0824	0.0161	0.839687	24.6575	206.016
W	27.8159	28.2924	28.5173	28.1861	28.1614	a	W	28.1946	0.25413
B	23.7443	24.3407	25.0901	23.4987	24.9965	b	B	24.3341	0.716955
G	20.0209	21.6494	21.0595	21.3624	21.2537	c	G	21.0692	0.623649
Y	18.6553	18.8374	17.4293	18.1547	18.5872	d	Y	18.3328	0.56381
R	23.7131	22.3805	24.6303	23.9996	24.6575	b	R	23.8762	0.929804

## Sheet: Table S3
chlorophyll fluorescence
Fv/Fm
W	0.851853	0.856527	0.867383	0.857564	0.859541
B	0.846154	0.861799	0.83202	0.853754	0.839564
G	0.830659	0.840422	0.835514	0.832495	0.838413
Y	0.839395	0.825189	0.809878	0.816583	0.832765
R	0.856041	0.825916	0.849884	0.834597	0.852641
W	0.858574	0.0056769	a
B	0.846658	0.0116669	ab
G	0.835501	0.0040368	ab
Y	0.824762	0.0119035	b
R	0.843816	0.0129377	ab
Fv'/Fm'
W	0.80786	0.792291	0.811715	0.80247	0.806541
B	0.77942	0.8013	0.79484	0.782697	0.801265
G	0.762664	0.777143	0.787442	0.765498	0.786212
Y	0.757143	0.779268	0.761779	0.759453	0.772489
R	0.781125	0.785703	0.780692	0.783496	0.781226
W	0.804176	0.00741908	a
B	0.791905	0.0103097	ab
G	0.775792	0.0114504	bc
Y	0.766027	0.00945087	c
R	0.782448	0.00212262	bc
ΦPSⅡ
W	0.689327	0.709865	0.721005	0.702457	0.711046
B	0.66869	0.64666	0.672929	0.653894	0.672522
G	0.588217	0.604286	0.576279	0.576412	0.602834
Y	0.590476	0.55122	0.546115	0.570741	0.554698
R	0.610833	0.635455	0.599615	0.602988	0.626795
W	0.70674	0.0117616	a
B	0.662939	0.0119534	b
G	0.589605	0.0136389	cd											Fv/Fm
Y	0.56265	0.0180766	d
R	0.615137	0.0154578	c
qP
W	0.88441	0.885892	0.907106	0.901099	0.884015
B	0.82773	0.816189	0.829021	0.822463	0.826103
G	0.771266	0.777574	0.731837	0.748124	0.772412
Y	0.779874	0.707355	0.716894	0.728454	0.740169
R	0.781992	0.808772	0.768056	0.775632	0.798169
W	0.892504	0.0108212	a
B	0.824301	0.00515895	b
G	0.760243	0.0195175	cd
Y	0.734549	0.0281705	d
R	0.786524	0.0166645	bc
NPQ
W	1.15671	1.18662	1.06798	1.11597	1.15833
B	1.35077	1.31001	1.23249	1.26655	1.32927
G	1.56689	1.60313	1.52747	1.54296	1.58838
Y	1.6454	1.69406	1.69035	1.67244	1.6825
R	1.40634	1.49257	1.41449	1.46003	1.41593
W	1.13712	0.0461304	e
B	1.29781	0.047925	d
G	1.56576	0.0312078	b
Y	1.67695	0.019486	a
R	1.43787	0.0371011	c
(ETR)=ΦPSII·PAR·0.5·0.84
W	86.8552	89.443	90.8466	88.5096	89.5917
B	84.2549	81.4791	84.789	82.3906	84.7377
G	74.1153	76.14	72.6112	72.6279	75.957
Y	74.4	69.4537	68.8105	71.9134	69.8919
R	76.965	80.0673	75.5515	75.9764	78.9762
W	89.0492	1.48196	a
B	83.5303	1.50613	b
G	74.2903	1.7185	d
Y	70.8939	2.27766	e
R	77.5073	1.94768	c

## Sheet: Table S4
leaf anatomy
chloroplast ultrastructure
